# Supplementary material for: Improved chemotherapy modeling with RAG-based immune deficient mice
Source: PLoS One. 2019 Nov 20;14(11):e0225532. doi: 10.1371/journal.pone.0225532 (PMC6867639; doi:10.1371/journal.pone.0225532)
Supplement: S1 Table — Age, sex, and stage of disease of the source material used to build each PDX model is listed. The genomic alterations present in the PDX models as well as a description of the latencies in mouse strains with and without busulfan conditioning is also listed. (XLSX) [file pone.0225532.s001.xlsx]

## Sheet: Sheet1
Table S1. Summary of PDX models.
PDX ID	Age, sex	Stage	Genomic Alterations	Latency (with or without busulfan conditioning (BU))
MA9.3Ras	N/A	UCB-transduced cell line	MLL/AF9, NRas G12D	~35-40 days in NSGS/NRGS (w/o BU), ~50-80 days in NSG/NRG (w/o BU)
AE46T	N/A	UCB-transduced cell line	AML/ETO, hTERT, t(3;7)(q27;q22)	~70-100 days in NSGS/NRGS (w/ BU), not suitable in NSG/NRG
AML Pt#55	6y, F	presentation / de novo	MLL/MLLT10 (AF10), KRAS G13D, MLL/M12BVB	~35-50 days in NSGS/NRGS (w/ BU), not suitable in NSG/NRG
AML Pt#55	6y, F	relapse / refractory	MLL/MLLT10 (AF10), KRAS G13D, MLL/M12BVB	~25-35 days in NSGS/NRGS (w/o BU), ~40-50 days in NSG/NRG (w/ BU)
AML Pt#114	4y, M	presentation / de novo	MLL/MLLT10 (AF10), PTPN11 E69K	~100-120 days in NSGS/NRGS (w/ BU), unknown in NSG/NRG
DFAM-64519	69y, F	primary refractory MDS-->AML	t(6;7)(q23;q11.2), CEBPA S28fs, RUNX1 E61*, ASXL1 C672*, EZH2 Y728C, JAK2 V617F, TET2 E796*	~45-55 days in NSGS/NRGS (w/ BU), ~75-95 days in NSG/NRG (w/ BU)
ALL Pt#65	7y, F	presentation / de novo	BCR/ABL, TET2 E1151*, P2RY8/CRLF2, CDKN2A/B del, RB1 del	unknown in NSGS/NRGS, ~180-200 days in NSG/NRG (w/ BU)
